# Supplementary material for: New species of leaf-mining Phyllonorycter (LepidopteraGracillariidae) from Siberia feeding on Caragana (Fabaceae)
Source: Zookeys. 2019 Apr 4;835:17–41. doi: 10.3897/zookeys.835.33166 (PMC6477846; doi:10.3897/zookeys.835.33166)
Supplement: XML Treatment for Phyllonorycter ivani [file zookeys.835.33166-treatment1.xml]

<!DOCTYPE tp:taxon-treatment
  PUBLIC "-//TaxonX//DTD Taxonomic Treatment Publishing DTD v0 20100105//EN" "tax-treatment-NSO.dtd">
<tp:taxon-treatment xmlns:tp="http://www.plazi.org/taxpub"><tp:treatment-meta><kwd-group><label>Taxon classification</label><kwd><named-content xmlns:xlink="http://www.w3.org/1999/xlink" content-type="kingdom">Animalia</named-content></kwd><kwd><named-content xmlns:xlink="http://www.w3.org/1999/xlink" content-type="order">Lepidoptera</named-content></kwd><kwd><named-content xmlns:xlink="http://www.w3.org/1999/xlink" content-type="family">Gracillariidae</named-content></kwd></kwd-group><mixed-citation publication-type="journal"><person-group><name><surname>Kirichenko</surname><given-names>Natalia</given-names></name><name><surname>Triberti</surname><given-names>Paolo</given-names></name><name><surname>Lopez-Vaamonde</surname><given-names>Carlos</given-names></name></person-group><article-title>New species of leaf-mining <italic><tp:taxon-name><tp:taxon-name-part taxon-name-part-type="genus" reg="Phyllonorycter">Phyllonorycter</tp:taxon-name-part></tp:taxon-name></italic> (<tp:taxon-name><tp:taxon-name-part taxon-name-part-type="order">Lepidoptera</tp:taxon-name-part></tp:taxon-name><tp:taxon-name><tp:taxon-name-part taxon-name-part-type="family">Gracillariidae</tp:taxon-name-part></tp:taxon-name>) from Siberia feeding on <italic><tp:taxon-name><tp:taxon-name-part taxon-name-part-type="genus" reg="Caragana">Caragana</tp:taxon-name-part></tp:taxon-name></italic> (<tp:taxon-name><tp:taxon-name-part taxon-name-part-type="family">Fabaceae</tp:taxon-name-part></tp:taxon-name>)</article-title><source>Zookeys</source><day>04</day><month>4</month><year>2019</year><volume>835</volume><fpage>17</fpage><lpage>41</lpage><pub-id pub-id-type="doi">10.3897/zookeys.835.33166</pub-id></mixed-citation></tp:treatment-meta><tp:nomenclature><tp:taxon-name>
              <tp:taxon-name-part taxon-name-part-type="genus" reg="Phyllonorycter">Phyllonorycter</tp:taxon-name-part>
              <tp:taxon-name-part taxon-name-part-type="species" reg="ivani">ivani</tp:taxon-name-part>
              <object-id xmlns:xlink="http://www.w3.org/1999/xlink" content-type="zoobank" xlink:type="simple">http://zoobank.org/842E3172-2931-445C-98A4-F9603A68B250</object-id>
            </tp:taxon-name><tp:taxon-status xmlns:xlink="http://www.w3.org/1999/xlink" xlink:type="simple">sp. n.</tp:taxon-status><xref ref-type="fig" rid="F2">Figs 2A, B</xref><xref ref-type="fig" rid="F3">, 3</xref><xref ref-type="fig" rid="F4">, 4</xref><xref ref-type="fig" rid="F5">, 5</xref></tp:nomenclature><tp:treatment-sec sec-type="diagnosis" id="SECID0EV5AE"><title>Diagnosis.</title><p>Forewing yellow ochre and white markings, with a basal streak, an angulated fascia in the median third and three costal and dorsal strigulae, all margined, often indistinctly, with darkish colour. Male genitalia asymmetric with a wide left valva, long spines apically and a thin right valva. Female genitalia with sterigma membranous and a large ostium bursae, signum consisting of an oval plate with two opposite spines in the centre.</p><p>The forewing pattern of <italic><tp:taxon-name><tp:taxon-name-part taxon-name-part-type="genus" reg="Phyllonorycter">P.</tp:taxon-name-part><tp:taxon-name-part taxon-name-part-type="species" reg="ivani">ivani</tp:taxon-name-part></tp:taxon-name></italic> is similar to <italic><tp:taxon-name><tp:taxon-name-part taxon-name-part-type="genus" reg="Phyllonorycter">P.</tp:taxon-name-part><tp:taxon-name-part taxon-name-part-type="species" reg="caraganella">caraganella</tp:taxon-name-part></tp:taxon-name></italic> and <italic><tp:taxon-name><tp:taxon-name-part taxon-name-part-type="genus" reg="Phyllonorycter">P.</tp:taxon-name-part><tp:taxon-name-part taxon-name-part-type="species" reg="viciae">viciae</tp:taxon-name-part></tp:taxon-name></italic>. It differs by the reduced or absent dark margins of all markings, a much angulated median fascia, an often present third strigula, and an indistinct apical spot, clearly defined in the other two species. In male genitalia, <italic><tp:taxon-name><tp:taxon-name-part taxon-name-part-type="genus" reg="Phyllonorycter">P.</tp:taxon-name-part><tp:taxon-name-part taxon-name-part-type="species" reg="ivani">ivani</tp:taxon-name-part></tp:taxon-name></italic> is significantly different from <italic><tp:taxon-name><tp:taxon-name-part taxon-name-part-type="genus" reg="Phyllonorycter">P.</tp:taxon-name-part><tp:taxon-name-part taxon-name-part-type="species" reg="caraganella">caraganella</tp:taxon-name-part></tp:taxon-name></italic> by the asymmetrical valvae. For this character, <italic><tp:taxon-name><tp:taxon-name-part taxon-name-part-type="genus" reg="Phyllonorycter">P.</tp:taxon-name-part><tp:taxon-name-part taxon-name-part-type="species" reg="ivani">ivani</tp:taxon-name-part></tp:taxon-name></italic> is similar to <italic><tp:taxon-name><tp:taxon-name-part taxon-name-part-type="genus" reg="Phyllonorycter">P.</tp:taxon-name-part><tp:taxon-name-part taxon-name-part-type="species" reg="viciae">viciae</tp:taxon-name-part></tp:taxon-name></italic> but it is distinguishable for the just outlined saccus, which is very evident in <italic><tp:taxon-name><tp:taxon-name-part taxon-name-part-type="genus" reg="Phyllonorycter">P.</tp:taxon-name-part><tp:taxon-name-part taxon-name-part-type="species" reg="viciae">viciae</tp:taxon-name-part></tp:taxon-name></italic>, a different curvature of the right valva and the sternum VIII rounded and not rectangular (<xref ref-type="bibr" rid="B26">Kumata 1963</xref>). In female genitalia, <italic><tp:taxon-name><tp:taxon-name-part taxon-name-part-type="genus" reg="Phyllonorycter">P.</tp:taxon-name-part><tp:taxon-name-part taxon-name-part-type="species" reg="ivani">ivani</tp:taxon-name-part></tp:taxon-name></italic> differs from <italic><tp:taxon-name><tp:taxon-name-part taxon-name-part-type="genus" reg="Phyllonorycter">P.</tp:taxon-name-part><tp:taxon-name-part taxon-name-part-type="species" reg="caraganella">caraganella</tp:taxon-name-part></tp:taxon-name></italic> for the lobate posterior margin of the segment VII in the latter and for the spines in the signum which are opposite, on a horizontal plane, while are not aligned in <italic><tp:taxon-name><tp:taxon-name-part taxon-name-part-type="genus" reg="Phyllonorycter">P.</tp:taxon-name-part><tp:taxon-name-part taxon-name-part-type="species" reg="caraganella">caraganella</tp:taxon-name-part></tp:taxon-name></italic>. In <italic><tp:taxon-name><tp:taxon-name-part taxon-name-part-type="genus" reg="Phyllonorycter">P.</tp:taxon-name-part><tp:taxon-name-part taxon-name-part-type="species" reg="viciae">viciae</tp:taxon-name-part></tp:taxon-name></italic> signum is similar to <italic><tp:taxon-name><tp:taxon-name-part taxon-name-part-type="genus" reg="Phyllonorycter">P.</tp:taxon-name-part><tp:taxon-name-part taxon-name-part-type="species" reg="ivani">ivani</tp:taxon-name-part></tp:taxon-name></italic> but there is a very different fan-shaped lamella antevaginalis (<xref ref-type="bibr" rid="B26">Kumata 1963</xref>).</p></tp:treatment-sec><tp:treatment-sec sec-type="type material" id="SECID0EUDAG"><title>Type material.</title><p>Holotype ♂ (Fig. <xref ref-type="fig" rid="F2">2A</xref>): Russia, Krasnoyarsk Krai, Krasnoyarsk, Akademgorodok, the river Yenisei (left bank), “Krasiviy bereg”, <named-content xmlns:xlink="http://www.w3.org/1999/xlink" content-type="dwc:verbatimCoordinates" xlink:type="simple"><named-content content-type="geo-json" specific-use="{&#34;type&#34;:&#34;Point&#34;,&#34;coordinates&#34;:[92.760000,55.990000]}" id="NCID0EBEAG" xlink:type="simple">55.99N, 92.76E</named-content></named-content>, 256 m, ex. <italic><tp:taxon-name><tp:taxon-name-part taxon-name-part-type="genus" reg="Caragana">Caragana</tp:taxon-name-part><tp:taxon-name-part taxon-name-part-type="species" reg="arborescens">arborescens</tp:taxon-name-part></tp:taxon-name></italic>, 2.VII.2015 (larva), 8.VII.2015 em., N Kirichenko leg., NK-69-15-6, genitalia slide TRB4117♂ (<abbrev xmlns:xlink="http://www.w3.org/1999/xlink" content-type="institution" xlink:title="Sukachev Institute of Forest, Siberian Branch of the Russian Academy of Sciences, Krasnoyarsk, Russia" id="ABBRID0EREAG" xlink:type="simple">SIF SB RAS</abbrev>).</p><fig id="F2" position="float" orientation="portrait"><label>Figure 2.</label><caption><p>Adults of <italic><tp:taxon-name><tp:taxon-name-part taxon-name-part-type="genus" reg="Phyllonorycter">Phyllonorycter</tp:taxon-name-part><tp:taxon-name-part taxon-name-part-type="species" reg="ivani">ivani</tp:taxon-name-part></tp:taxon-name></italic> sp. n. and <italic><tp:taxon-name><tp:taxon-name-part taxon-name-part-type="genus" reg="Phyllonorycter">P.</tp:taxon-name-part><tp:taxon-name-part taxon-name-part-type="species" reg="caraganella">caraganella</tp:taxon-name-part></tp:taxon-name></italic><bold>A, B</bold><italic><tp:taxon-name><tp:taxon-name-part taxon-name-part-type="genus" reg="Phyllonorycter">P.</tp:taxon-name-part><tp:taxon-name-part taxon-name-part-type="species" reg="ivani">ivani</tp:taxon-name-part></tp:taxon-name></italic> (holotype, ♂) , Russia, Krasnoyarsk, Akademgorodok, the river Yenisei, left bank, “Krasiviy bereg”, ex. <italic><tp:taxon-name><tp:taxon-name-part taxon-name-part-type="genus" reg="Caragana">Caragana</tp:taxon-name-part><tp:taxon-name-part taxon-name-part-type="species" reg="arborescens">arborescens</tp:taxon-name-part></tp:taxon-name></italic>, 2.VII.2015, NK-69-15-6 (♂) , genitalia slide TRB4117♂ ; same location, date and host, NK-69-15-3 (♀), genitalia slide TRB4290♀ <bold>C</bold><italic><tp:taxon-name><tp:taxon-name-part taxon-name-part-type="genus" reg="Phyllonorycter">P.</tp:taxon-name-part><tp:taxon-name-part taxon-name-part-type="species" reg="caraganella">caraganella</tp:taxon-name-part></tp:taxon-name></italic>, Russia, Primorsky Krai, Rakovka, ex. <italic><tp:taxon-name><tp:taxon-name-part taxon-name-part-type="genus" reg="Caragana">Caragana</tp:taxon-name-part><tp:taxon-name-part taxon-name-part-type="species" reg="manshurica">manshurica</tp:taxon-name-part></tp:taxon-name></italic>, 27.VII.2016, NK-184-16-8A (♀) , genitalia slide TRB4291♀. Scale bar: 1.2 mm.</p></caption><graphic xmlns:xlink="http://www.w3.org/1999/xlink" xlink:href="zookeys-835-017-g002.jpg" position="float" orientation="portrait" xlink:type="simple" id="oo_290515.jpg"/></fig></tp:treatment-sec><tp:treatment-sec sec-type="Paratypes" id="SECID0EJHAG"><title>Paratypes.</title><p>6♂, 2♀ (Fig. <xref ref-type="fig" rid="F2">2B</xref>). Same location, date and host plant, N Kirichenko leg., NK-69-15-3 (♀), genitalia slide TRB4290♀ (<named-content xmlns:xlink="http://www.w3.org/1999/xlink" content-type="dwc:institutional_code" xlink:type="simple">MSNV</named-content>); NK-69-15-9 (♂), genitalia slide TRB4129♂ (<named-content xmlns:xlink="http://www.w3.org/1999/xlink" content-type="dwc:institutional_code" xlink:type="simple">MSNV</named-content>); NK-69-15-8 (♂), genitalia slide TRB4128♂ (<named-content xmlns:xlink="http://www.w3.org/1999/xlink" content-type="dwc:institutional_code" xlink:type="simple">MSNV</named-content>); NK-69-15-1 (♂), genitalia slide NK-69-15-1♂; NK-69-15-2 (♂), genitalia slide NK-69-15-2♂; NK-95-15-4 (♂), NK-95-15-5 (♂); NK-95-15-7 (♂) (<abbrev xmlns:xlink="http://www.w3.org/1999/xlink" content-type="institution" xlink:title="Sukachev Institute of Forest, Siberian Branch of the Russian Academy of Sciences, Krasnoyarsk, Russia" id="ABBRID0ECIAG" xlink:type="simple">SIF SB RAS</abbrev>).</p></tp:treatment-sec><tp:treatment-sec sec-type="material" id="SECID0EHIAG"><title>Further material examined.</title><p>2 larvae. 1 larva, Russia, Transbaikal (Zabaikalsky) Krai, Chita, Viktory park, <named-content xmlns:xlink="http://www.w3.org/1999/xlink" content-type="dwc:verbatimCoordinates" xlink:type="simple"><named-content content-type="geo-json" specific-use="{&#34;type&#34;:&#34;Point&#34;,&#34;coordinates&#34;:[113.500000,52.030000]}" id="NCID0EQIAG" xlink:type="simple">52.03N, 113.50E</named-content></named-content>, 75 m, 11.VIII.2015, <italic><tp:taxon-name><tp:taxon-name-part taxon-name-part-type="genus" reg="Caragana">C.</tp:taxon-name-part><tp:taxon-name-part taxon-name-part-type="species" reg="arborescens">arborescens</tp:taxon-name-part></tp:taxon-name></italic>, N Kirichenko leg., field ID: NK-261-15, sample ID NK510, process ID: MICRU065-15; 1 larva, Krasnoyarsk Krai, Krasnoyarsk, Akademgorodok, Yenisei river bank, “Krasiviy bereg”, <named-content xmlns:xlink="http://www.w3.org/1999/xlink" content-type="dwc:verbatimCoordinates" xlink:type="simple"><named-content content-type="geo-json" specific-use="{&#34;type&#34;:&#34;Point&#34;,&#34;coordinates&#34;:[92.760000,55.990000]}" id="NCID0EDJAG" xlink:type="simple">55.99N, 92.76E</named-content></named-content>, 256 m, 15.VIII.2014, N Kirichenko leg., <italic><tp:taxon-name><tp:taxon-name-part taxon-name-part-type="genus" reg="Caragana">C.</tp:taxon-name-part><tp:taxon-name-part taxon-name-part-type="species" reg="arborescens">arborescens</tp:taxon-name-part></tp:taxon-name></italic>, filed ID: Kr-22, sample ID NK333, process ID: ISSIK282-14 (<abbrev xmlns:xlink="http://www.w3.org/1999/xlink" content-type="institution" xlink:title="Institut National de Recherche Agronomique, Orléans, France" id="ABBRID0ETJAG" xlink:type="simple">INRA</abbrev>).</p></tp:treatment-sec><tp:treatment-sec sec-type="etymology" id="SECID0EYJAG"><title>Etymology.</title><p>The species name, <italic>ivani</italic> is derived from the first name of Natalia Kirichenko’s father, Ivan, who has continuously supported her interest in entomology.</p></tp:treatment-sec><tp:treatment-sec sec-type="description" id="SECID0EIKAG"><title>Description.</title><p>Male and female. Alar expanse: 6.5–7 mm (Fig. <xref ref-type="fig" rid="F2">2A, B</xref>).</p><p><italic>Head.</italic> Vertex rough, white, with mixture of ochreous piliform scales anteriorly; frons smooth, with broad, lustrous white scales. Antenna light ochre, length approximately 0.7× that of forewing, each flagellomere ringed with dark brown apically, scape and pedicel yellow white, the first sometimes spotted with dark brown above, pecten of a few piliform scales. Maxillary and labial palpi white, the first very reduced, about 1/5 of the labial palpi.</p><p><italic>Thorax</italic> (Fig. <xref ref-type="fig" rid="F2">2A–B</xref>). Yellow ochre with three longitudinal white lines, venter white. Forewing yellow ochre to orange, with a basal streak at basal one third, an angulated fascia in the median third and three costal and dorsal white strigulae, all the signs are slightly margined with dark colour, sometimes third dorsal strigula not perceptible; an indistinct apical dark spot, almost always represented by a few dark scales; cilia whitish. Hindwing pale grey, cilia pale ochreous grey. Legs mostly fuscous dorsally, white ventrally, fore and mid tarsi more or less annulated with brownish, hind tarsi white.</p><p><italic>Abdomen.</italic> Sternum VIII of male shorter than right valve, with a round apex.</p><p><italic>Male genitalia</italic> (Fig. <xref ref-type="fig" rid="F3">3A–B</xref>). Tegumen long, pointed, no apical microsetae. Valvae asymmetrical: left valva broad, variable in width, much broader near middle, about three times the width of right valva, and with a stout, sinuate spine arising near apex, length of spine about the width of valva; right valva slender, curved, with a big seta subapically. Vinculum short, saccus triangular but just outlined. Phallus slender, with a small subapical spine (Fig. <xref ref-type="fig" rid="F3">3A</xref>), length approximately equal to right valva.</p><fig id="F3" position="float" orientation="portrait"><label>Figure 3.</label><caption><p>Male genitalia of <italic><tp:taxon-name><tp:taxon-name-part taxon-name-part-type="genus" reg="Phyllonorycter">Phyllonorycter</tp:taxon-name-part><tp:taxon-name-part taxon-name-part-type="species" reg="ivani">ivani</tp:taxon-name-part></tp:taxon-name></italic> sp. n. Russia, Krasnoyarsk, Akademgorodok, the river Yenisei, left bank, “Krasiviy bereg”, ex. <italic><tp:taxon-name><tp:taxon-name-part taxon-name-part-type="genus" reg="Caragana">Caragana</tp:taxon-name-part><tp:taxon-name-part taxon-name-part-type="species" reg="arborescens">arborescens</tp:taxon-name-part></tp:taxon-name></italic>, 2.VII.2015 <bold>A</bold> holotype, NK-69-15-6 (♂) , genitalia slide TRB4117♂ , phallus removed <bold>B</bold> paratype, NK-69-15-1 (♂) , genitalia slide NK- 69- 15- 1♂ . Scale bar: 200 µm.</p></caption><graphic xmlns:xlink="http://www.w3.org/1999/xlink" xlink:href="zookeys-835-017-g003.jpg" position="float" orientation="portrait" xlink:type="simple" id="oo_290516.jpg"/></fig><p><italic>Female genitalia</italic> (Fig. <xref ref-type="fig" rid="F4">4A–C</xref>). Papillae anales rather reduced, posterior apophyses almost twice the length of the anterior one (Fig. <xref ref-type="fig" rid="F4">4A, C</xref>). Sterigma membranous, ostium bursae rather large, antrum narrower, approximately half of the ostium, weakly sclerotized. Ductus bursae thin, membranous, extended to the segment II; bursa rounded with signum consisting of two opposite spines, arranged horizontally, in the centre of a small sclerotized plate (Fig. <xref ref-type="fig" rid="F4">4B, C</xref>). Ductus spermathecae with efferent canal forming 35–36 coils of equal diameter.</p><fig id="F4" position="float" orientation="portrait"><label>Figure 4.</label><caption><p>Female genitalia of <italic><tp:taxon-name><tp:taxon-name-part taxon-name-part-type="genus" reg="Phyllonorycter">Phyllonorycter</tp:taxon-name-part><tp:taxon-name-part taxon-name-part-type="species" reg="ivani">ivani</tp:taxon-name-part></tp:taxon-name></italic> sp. n. Russia, Krasnoyarsk, Akademgorodok, the river Yenisei, left bank, “Krasiviy bereg”, ex. <italic><tp:taxon-name><tp:taxon-name-part taxon-name-part-type="genus" reg="Caragana">Caragana</tp:taxon-name-part><tp:taxon-name-part taxon-name-part-type="species" reg="arborescens">arborescens</tp:taxon-name-part></tp:taxon-name></italic>, 2.VII.2015, NK-69-15-3, genitalia slide TRB4290♀ <bold>A</bold> last segments of abdomen <bold>B</bold> signum <bold>C</bold> drawing of female genitalia based on the genitalia slide TRB4290♀ . Scale bar: 300 μm.</p></caption><graphic xmlns:xlink="http://www.w3.org/1999/xlink" xlink:href="zookeys-835-017-g004.jpg" position="float" orientation="portrait" xlink:type="simple" id="oo_290517.jpg"/></fig></tp:treatment-sec><tp:treatment-sec sec-type="biology" id="SECID0EOOAG"><title>Biology.</title><p>(Fig. <xref ref-type="fig" rid="F5">5</xref>). The mine is similar to other <italic><tp:taxon-name><tp:taxon-name-part taxon-name-part-type="genus" reg="Phyllonorycter">Phyllonorycter</tp:taxon-name-part></tp:taxon-name></italic> species. The early mine is a whitish flat blotch on the lower side of the leaflet (Fig. <xref ref-type="fig" rid="F5">5A</xref>). The long epidermal tunnel preceding the blotch mine, as often present in the mines of <italic><tp:taxon-name><tp:taxon-name-part taxon-name-part-type="genus" reg="Phyllonorycter">Phyllonorycter</tp:taxon-name-part><tp:taxon-name-part taxon-name-part-type="species" reg="caraganella">caraganella</tp:taxon-name-part></tp:taxon-name></italic>, has not been observed in <italic><tp:taxon-name><tp:taxon-name-part taxon-name-part-type="genus" reg="Phyllonorycter">P.</tp:taxon-name-part><tp:taxon-name-part taxon-name-part-type="species" reg="ivani">ivani</tp:taxon-name-part></tp:taxon-name></italic> mines. The mine usually begins near the base of the leaflet, growing towards the leaflet tip or in the middle of the leaflet. Later it becomes a tentiform blotch with 2–4 folds on the lower epidermis covering the mine (Fig. <xref ref-type="fig" rid="F5">5B, C</xref>). Silken threads, which the larva attaches on the lower epidermis inside the mine, contract the epidermis, pulling the leaflet margins downward (Fig. <xref ref-type="fig" rid="F5">5D</xref>). The resulting narrowed leaflet may help to find the mine when examining leaves from the upper side. The mine may occupy the entire leaflet (Fig. <xref ref-type="fig" rid="F5">5D</xref>). Frass is in loose gains or in small batches, covered by silk. The larva primarily consumes spongy parenchyma and in the late stage it fragmentally gnaws the layer of palisade parenchyma. The latter results in the presence of small transparent dots that could be observed from the upper side of the leaf. Larva greenish white, before pupation greenish yellow (Fig. <xref ref-type="fig" rid="F5">5D, E</xref>). Pupation in the mine.</p><fig id="F5" position="float" orientation="portrait"><label>Figure 5.</label><caption><p>Biology of <italic><tp:taxon-name><tp:taxon-name-part taxon-name-part-type="genus" reg="Phyllonorycter">Phyllonorycter</tp:taxon-name-part><tp:taxon-name-part taxon-name-part-type="species" reg="ivani">ivani</tp:taxon-name-part></tp:taxon-name></italic> sp. n., <italic><tp:taxon-name><tp:taxon-name-part taxon-name-part-type="genus" reg="Caragana">Caragana</tp:taxon-name-part><tp:taxon-name-part taxon-name-part-type="species" reg="arborescens">arborescens</tp:taxon-name-part></tp:taxon-name></italic>, Russia, Siberia <bold>A</bold> flat blotch mine (indicated by an arrow) on low side of the leaflet <bold>B–C</bold> tentiform mine with folded epidermis <bold>D</bold> the mine and leaf margin folded downward (an arrow) <bold>E</bold> opened mine with a larva (an arrow) inside <bold>F</bold> larva before pupation. <bold>A</bold> Transbaikal Krai, Chita, Viktory park, 11.VIII.2015 <bold>B–F</bold> Krasnoyarsk, the river Yenisei, left bank, “Krasiviy bereg”, 15.VIII.2014. Scale bars: 20 mm (<bold>A–B, D, F</bold>); 10 mm (<bold>C</bold>); 15 mm (<bold>E</bold>).</p></caption><graphic xmlns:xlink="http://www.w3.org/1999/xlink" xlink:href="zookeys-835-017-g005.jpg" position="float" orientation="portrait" xlink:type="simple" id="oo_290518.jpg"/></fig></tp:treatment-sec><tp:treatment-sec sec-type="phenology" id="SECID0EASAG"><title>Phenology.</title><p>In Siberia, in 2014–2015, mines with late instar larvae were found in early July and with young larvae in August suggesting that the insect develops in two generations. The first generation (egg laying) likely starts in late May – beginning of June and lasts till middle of July (adult appearance), the second starts in mid-July and lasts till the end of August – early September. The overwintering stage of this species is unknown.</p></tp:treatment-sec><tp:treatment-sec sec-type="ecology" id="SECID0EFSAG"><title>Ecology and host plant range.</title><p>The host plant is <italic><tp:taxon-name><tp:taxon-name-part taxon-name-part-type="genus" reg="Caragana">Caragana</tp:taxon-name-part><tp:taxon-name-part taxon-name-part-type="species" reg="arborescens">arborescens</tp:taxon-name-part></tp:taxon-name></italic> (<tp:taxon-name><tp:taxon-name-part taxon-name-part-type="family">Fabaceae</tp:taxon-name-part></tp:taxon-name>). So far, <italic><tp:taxon-name><tp:taxon-name-part taxon-name-part-type="genus" reg="Phyllonorycter">P.</tp:taxon-name-part><tp:taxon-name-part taxon-name-part-type="species" reg="ivani">ivani</tp:taxon-name-part></tp:taxon-name></italic> has been found in suburban areas. Indeed, the type locality is on the outskirts of Krasnoyarsk (Krasnoyarsk Krai, Russia) where the bushes of its host plant <!--PageBreak -->are planted as an ornamental fence along the promenade on the left river bank of the river Yenisei. In Chita (Transbaikal Krai), the mines were found on bushes of <italic><tp:taxon-name><tp:taxon-name-part taxon-name-part-type="genus" reg="Caragana">C.</tp:taxon-name-part><tp:taxon-name-part taxon-name-part-type="species" reg="arborescens">arborescens</tp:taxon-name-part></tp:taxon-name></italic> in the city park.</p><!--PageBreak --></tp:treatment-sec><tp:treatment-sec sec-type="distribution" id="SECID0EUTAG"><title>Distribution.</title><p>Russia: Central Siberia (Krasnoyarsk Krai, Krasnoyarsk), Eastern Siberia (Transbaikal Krai, Chita). In 2014–2017, no mines of <italic><tp:taxon-name><tp:taxon-name-part taxon-name-part-type="genus" reg="Phyllonorycter">P.</tp:taxon-name-part><tp:taxon-name-part taxon-name-part-type="species" reg="ivani">ivani</tp:taxon-name-part></tp:taxon-name></italic> were found on <italic><tp:taxon-name><tp:taxon-name-part taxon-name-part-type="genus" reg="Caragana">Caragana</tp:taxon-name-part></tp:taxon-name></italic> spp. in other regions of Siberia: Tyumen, Omsk, Novosibirsk Oblasts, Khanty-Mansi Autonomous Okrug, Tomsk, Kemerovo, Irkutsk Oblasts, Altai Krai, <!--PageBreak -->the Republics of Tuva and Buryatia, neither in the Russian Far East (Amur Oblast, Sakhalin Island). However, it is highly likely that the species occurs in Eastern Siberia, on the territory between Krasnoyarsk and Transbaikal Krais.</p></tp:treatment-sec><ref-list><ref id="B26"><mixed-citation xmlns:xlink="http://www.w3.org/1999/xlink" xlink:type="simple"><person-group><name name-style="western"><surname>Kumata</surname><given-names>T</given-names></name></person-group> (<year>1963</year>) <article-title>Taxonomic studies on the <tp:taxon-name><tp:taxon-name-part taxon-name-part-type="subfamily">Lithocolletinae</tp:taxon-name-part></tp:taxon-name> of Japan (<tp:taxon-name><tp:taxon-name-part taxon-name-part-type="order">Lepidoptera</tp:taxon-name-part></tp:taxon-name><tp:taxon-name><tp:taxon-name-part taxon-name-part-type="family">Gracillariidae</tp:taxon-name-part></tp:taxon-name>). Part II.</article-title><source><tp:taxon-name><tp:taxon-name-part taxon-name-part-type="class">Insecta</tp:taxon-name-part></tp:taxon-name> Matsumurana</source><volume>26</volume>: <fpage>1</fpage>–<lpage>48</lpage>.</mixed-citation></ref></ref-list></tp:taxon-treatment>
