# Supplementary material for: New species of leaf-mining Phyllonorycter (LepidopteraGracillariidae) from Siberia feeding on Caragana (Fabaceae)
Source: Zookeys. 2019 Apr 4;835:17–41. doi: 10.3897/zookeys.835.33166 (PMC6477846; doi:10.3897/zookeys.835.33166)
Supplement: XML Treatment for Phyllonorycter caraganella [file zookeys.835.33166-treatment2.xml]

<!DOCTYPE tp:taxon-treatment
  PUBLIC "-//TaxonX//DTD Taxonomic Treatment Publishing DTD v0 20100105//EN" "tax-treatment-NSO.dtd">
<tp:taxon-treatment xmlns:tp="http://www.plazi.org/taxpub"><tp:treatment-meta><kwd-group><label>Taxon classification</label><kwd><named-content xmlns:xlink="http://www.w3.org/1999/xlink" content-type="kingdom">Animalia</named-content></kwd><kwd><named-content xmlns:xlink="http://www.w3.org/1999/xlink" content-type="order">Lepidoptera</named-content></kwd><kwd><named-content xmlns:xlink="http://www.w3.org/1999/xlink" content-type="family">Gracillariidae</named-content></kwd></kwd-group><mixed-citation publication-type="journal"><person-group><name><surname>Kirichenko</surname><given-names>Natalia</given-names></name><name><surname>Triberti</surname><given-names>Paolo</given-names></name><name><surname>Lopez-Vaamonde</surname><given-names>Carlos</given-names></name></person-group><article-title>New species of leaf-mining <italic><tp:taxon-name><tp:taxon-name-part taxon-name-part-type="genus" reg="Phyllonorycter">Phyllonorycter</tp:taxon-name-part></tp:taxon-name></italic> (<tp:taxon-name><tp:taxon-name-part taxon-name-part-type="order">Lepidoptera</tp:taxon-name-part></tp:taxon-name><tp:taxon-name><tp:taxon-name-part taxon-name-part-type="family">Gracillariidae</tp:taxon-name-part></tp:taxon-name>) from Siberia feeding on <italic><tp:taxon-name><tp:taxon-name-part taxon-name-part-type="genus" reg="Caragana">Caragana</tp:taxon-name-part></tp:taxon-name></italic> (<tp:taxon-name><tp:taxon-name-part taxon-name-part-type="family">Fabaceae</tp:taxon-name-part></tp:taxon-name>)</article-title><source>Zookeys</source><day>04</day><month>4</month><year>2019</year><volume>835</volume><fpage>17</fpage><lpage>41</lpage><pub-id pub-id-type="doi">10.3897/zookeys.835.33166</pub-id></mixed-citation></tp:treatment-meta><tp:nomenclature><tp:taxon-name>
              <tp:taxon-name-part taxon-name-part-type="genus" reg="Phyllonorycter">Phyllonorycter</tp:taxon-name-part>
              <tp:taxon-name-part taxon-name-part-type="species" reg="caraganella">caraganella</tp:taxon-name-part>
            </tp:taxon-name><tp:taxon-authority>(Ermolaev, 1986)</tp:taxon-authority><xref ref-type="fig" rid="F2">Figs 2C</xref><xref ref-type="fig" rid="F6">, 6</xref><xref ref-type="fig" rid="F7">, 7</xref><xref ref-type="fig" rid="F8">, 8</xref><xref ref-type="fig" rid="F9">, 9</xref><!--PageBreak --><!--PageBreak --></tp:nomenclature><tp:treatment-sec sec-type="diagnosis" id="SECID0EIWAG"><title>Diagnosis.</title><p>Forewing bright yellow ochre, with a basal streak, a not angulated fascia in the median third and three costal and two dorsal strigulae, all markings clearly <!--PageBreak -->margined with dark colour. Male genitalia symmetrical with long thin valvae. Female genitalia with a rounded margin of sternum VII, signum consisting of an oval plate with two opposite spines not aligned horizontally.</p><p>Because of the symmetrical male genitalia, <italic><tp:taxon-name><tp:taxon-name-part taxon-name-part-type="genus" reg="Phyllonorycter">P.</tp:taxon-name-part><tp:taxon-name-part taxon-name-part-type="species" reg="caraganella">caraganella</tp:taxon-name-part></tp:taxon-name></italic> is close to <italic><tp:taxon-name><tp:taxon-name-part taxon-name-part-type="genus" reg="Phyllonorycter">P.</tp:taxon-name-part><tp:taxon-name-part taxon-name-part-type="species" reg="fabaceaella">fabaceaella</tp:taxon-name-part></tp:taxon-name></italic> (Kuznetzov, 1978) and <italic><tp:taxon-name><tp:taxon-name-part taxon-name-part-type="genus" reg="Phyllonorycter">P.</tp:taxon-name-part><tp:taxon-name-part taxon-name-part-type="species" reg="kuznetzovi">kuznetzovi</tp:taxon-name-part></tp:taxon-name></italic> Ermolaev (Suppl. material <xref ref-type="supplementary-material" rid="S1">1</xref>: Table S1) but differs <!--PageBreak -->from the first by the presence of a large saccus (<xref ref-type="bibr" rid="B27">Kuznetzov 1981</xref>) and from the second by a very different shape of phallus and sternum VIII (<xref ref-type="bibr" rid="B9">Ermolaev 1982</xref>).</p></tp:treatment-sec><tp:treatment-sec sec-type="material" id="SECID0EBYAG"><title>Material examined.</title><p>6♂, 2♀ 4 larvae (Figs <xref ref-type="fig" rid="F2">2C</xref>, <xref ref-type="fig" rid="F6">6</xref>). 1♂, Russia, Primorsky Krai, Glukhovka, vodorazdel, <named-content xmlns:xlink="http://www.w3.org/1999/xlink" content-type="dwc:verbatimCoordinates" xlink:type="simple"><named-content content-type="geo-json" specific-use="{&#34;type&#34;:&#34;Point&#34;,&#34;coordinates&#34;:[132.130000,43.740000]}" id="NCID0ESYAG" xlink:type="simple">43.74N, 132.13E</named-content></named-content>, 68 m, ex. <italic><tp:taxon-name><tp:taxon-name-part taxon-name-part-type="genus" reg="Caragana">Caragana</tp:taxon-name-part><tp:taxon-name-part taxon-name-part-type="species" reg="manshurica">manshurica</tp:taxon-name-part></tp:taxon-name></italic>, 27.VII.2016, N Kirichenko leg., field ID NK-148-16-13A (♂) (<abbrev xmlns:xlink="http://www.w3.org/1999/xlink" content-type="institution" xlink:title="Sukachev Institute of Forest, Siberian Branch of the Russian Academy of Sciences, Krasnoyarsk, Russia" id="ABBRID0ECZAG" xlink:type="simple">SIF SB RAS</abbrev>); 2♂, 1♀, Primorsky Krai, Rakovka, forested area, <named-content xmlns:xlink="http://www.w3.org/1999/xlink" content-type="dwc:verbatimCoordinates" xlink:type="simple"><named-content content-type="geo-json" specific-use="{&#34;type&#34;:&#34;Point&#34;,&#34;coordinates&#34;:[132.190000,43.800000]}" id="NCID0EKZAG" xlink:type="simple">43.80N, 132.19E</named-content></named-content>, 140 m, ex. <italic><tp:taxon-name><tp:taxon-name-part taxon-name-part-type="genus" reg="Caragana">C.</tp:taxon-name-part><tp:taxon-name-part taxon-name-part-type="species" reg="manshurica">manshurica</tp:taxon-name-part></tp:taxon-name></italic>, 27.VII.2016, N Kirichenko leg., NK-184-16-8A (♀) (<named-content xmlns:xlink="http://www.w3.org/1999/xlink" content-type="dwc:institutional_code" xlink:type="simple">MSNV</named-content>), NK-184-16-9A (♂), NK-184-16-12A (♂), genitalia slide NK-184-16-12A♂ (<abbrev xmlns:xlink="http://www.w3.org/1999/xlink" content-type="institution" xlink:title="Sukachev Institute of Forest, Siberian Branch of the Russian Academy of Sciences, Krasnoyarsk, Russia" id="ABBRID0E6ZAG" xlink:type="simple">SIF SB RAS</abbrev>); 1♂, 1♀, Primorskiy Krai, Rakovka, ex <italic><tp:taxon-name><tp:taxon-name-part taxon-name-part-type="genus" reg="Caragana">Caragana</tp:taxon-name-part><tp:taxon-name-part taxon-name-part-type="species" reg="manshurica">manshurica</tp:taxon-name-part></tp:taxon-name></italic>, 27.VII.2016, N Kirichenko leg., N° 137, NK-184-16-11° (♂), genitalia slide TRB4292♂, NK-184-16-3° (♀), genitalia slide TRB4295♀ (<named-content xmlns:xlink="http://www.w3.org/1999/xlink" content-type="dwc:institutional_code" xlink:type="simple">MSNV</named-content>); 2♂, Primorsky Krai, Rakovka, forested area, <named-content xmlns:xlink="http://www.w3.org/1999/xlink" content-type="dwc:verbatimCoordinates" xlink:type="simple"><named-content content-type="geo-json" specific-use="{&#34;type&#34;:&#34;Point&#34;,&#34;coordinates&#34;:[132.190000,43.800000]}" id="NCID0EX1AG" xlink:type="simple">43.80N, 132.19E</named-content></named-content>, 140 m, ex. <italic><tp:taxon-name><tp:taxon-name-part taxon-name-part-type="genus" reg="Caragana">C.</tp:taxon-name-part><tp:taxon-name-part taxon-name-part-type="species" reg="manshurica">manshurica</tp:taxon-name-part></tp:taxon-name></italic>, 27.VII.2016, N Kirichenko leg., NK-184-16-1A (♂) (sample ID NK526, process ID SIBLE015-17), NK-184-16-2A (♂) (NK527, SIBLE016-17); 2 larvae, same place, date and host plant, N Kirichenko leg., NK-184-16-1 (NK522, SIBLE011-17), NK-184-16-2 (NK523, SIBLE012-17); 2 larvae, Primorsky Krai, Glukhovka, vodorazdel, <named-content xmlns:xlink="http://www.w3.org/1999/xlink" content-type="dwc:verbatimCoordinates" xlink:type="simple"><named-content content-type="geo-json" specific-use="{&#34;type&#34;:&#34;Point&#34;,&#34;coordinates&#34;:[132.130000,43.740000]}" id="NCID0EK2AG" xlink:type="simple">43.74N, 132.13E</named-content></named-content>, 68 m, <italic><tp:taxon-name><tp:taxon-name-part taxon-name-part-type="genus" reg="Caragana">C.</tp:taxon-name-part><tp:taxon-name-part taxon-name-part-type="species" reg="manshurica">manshurica</tp:taxon-name-part></tp:taxon-name></italic>, 27.VII.2016, N Kirichenko leg., NK-185-16-1 (NK524, SIBLE013-17), NK-185-16-2 (NK525, SIBLE014-17) (<abbrev xmlns:xlink="http://www.w3.org/1999/xlink" content-type="institution" xlink:title="Institut National de Recherche Agronomique, Orléans, France" id="ABBRID0E12AG" xlink:type="simple">INRA</abbrev>).</p><fig id="F6" position="float" orientation="portrait"><label>Figure 6.</label><caption><p>Male adults of <italic><tp:taxon-name><tp:taxon-name-part taxon-name-part-type="genus" reg="Phyllonorycter">Phyllonorycter</tp:taxon-name-part><tp:taxon-name-part taxon-name-part-type="species" reg="caraganella">caraganella</tp:taxon-name-part></tp:taxon-name></italic>. Russia, Primorsky Krai, 27.VII.2016, ex. <italic><tp:taxon-name><tp:taxon-name-part taxon-name-part-type="genus" reg="Caragana">Caragana</tp:taxon-name-part><tp:taxon-name-part taxon-name-part-type="species" reg="manshurica">manshurica</tp:taxon-name-part></tp:taxon-name></italic>, N. Kirichenko col. Sampling location, field ID <bold>A</bold> Glukhovka, NK-148-16-13A <bold>B–C</bold> Rakovka, NK-184-16-9A, NK-184-16-12A. Scale bar: 0.5 mm.</p></caption><graphic xmlns:xlink="http://www.w3.org/1999/xlink" xlink:href="zookeys-835-017-g006.jpg" position="float" orientation="portrait" xlink:type="simple" id="oo_290519.jpg"/></fig><!--PageBreak --></tp:treatment-sec><tp:treatment-sec sec-type="description" id="SECID0EH4AG"><title>Description.</title><p>Male and female. Alar expanse: 6.5–7.2 mm (Figs <xref ref-type="fig" rid="F2">2A, B</xref>, <xref ref-type="fig" rid="F7">7</xref>, <xref ref-type="fig" rid="F8">8</xref>).</p><fig id="F7" position="float" orientation="portrait"><label>Figure 7.</label><caption><p>Male genitalia of <italic><tp:taxon-name><tp:taxon-name-part taxon-name-part-type="genus" reg="Phyllonorycter">Phyllonorycter</tp:taxon-name-part><tp:taxon-name-part taxon-name-part-type="species" reg="caraganella">caraganella</tp:taxon-name-part></tp:taxon-name></italic>. Russia, Primorsky Krai, Rakovka, ex. <italic><tp:taxon-name><tp:taxon-name-part taxon-name-part-type="genus" reg="Caragana">Caragana</tp:taxon-name-part><tp:taxon-name-part taxon-name-part-type="species" reg="manshurica">manshurica</tp:taxon-name-part></tp:taxon-name></italic>, N° 137, NK-184-16-11° (♂) , genitalia slide TRB4292♂. Scale bar: 250 µm.</p></caption><graphic xmlns:xlink="http://www.w3.org/1999/xlink" xlink:href="zookeys-835-017-g007.jpg" position="float" orientation="portrait" xlink:type="simple" id="oo_290520.jpg"/></fig><fig id="F8" position="float" orientation="portrait"><label>Figure 8.</label><caption><p>Female genitalia of <italic><tp:taxon-name><tp:taxon-name-part taxon-name-part-type="genus" reg="Phyllonorycter">Phyllonorycter</tp:taxon-name-part><tp:taxon-name-part taxon-name-part-type="species" reg="caraganella">caraganella</tp:taxon-name-part></tp:taxon-name></italic>. Russia, Primorsky Krai, Rakovka, ex <italic><tp:taxon-name><tp:taxon-name-part taxon-name-part-type="genus" reg="Caragana">Caragana</tp:taxon-name-part><tp:taxon-name-part taxon-name-part-type="species" reg="manshurica">manshurica</tp:taxon-name-part></tp:taxon-name></italic>, 27.VII.2016, N° 137, NK 184-16-3A, genitalia slide TRB4295♀ <bold>A</bold> last segments of abdomen <bold>B</bold> signum <bold>C</bold> drawing of female genitalia based on the genitalia slide TRB4295♀. Scale bar: 300 μm.</p></caption><graphic xmlns:xlink="http://www.w3.org/1999/xlink" xlink:href="zookeys-835-017-g008.jpg" position="float" orientation="portrait" xlink:type="simple" id="oo_290521.jpg"/></fig><p><italic>Head.</italic> As in the previous species, dark scales on scape are not present.</p><p><italic>Thorax</italic> (Fig. <xref ref-type="fig" rid="F2">2A–B</xref>). Yellow ochre with three longitudinal white lines, venter white. Forewing yellow ochre, with a basal streak at basal one third, a fascia in the median third (straight or weakly angled) and three costal and two dorsal white strigulae, all the <!--PageBreak -->signs are clearly margined with dark brown; a subapical elliptical dark spot; cilia whitish. Hindwing pale grey, cilia pale ochreous grey. Legs mostly fuscous dorsally, white ventrally, fore and mid tarsi more or less annulated with brownish, hind tarsi white.</p><p><italic>Abdomen.</italic> Sternum VIII rectangular, shorter than valva.</p><p><italic>Male genitalia</italic> (Fig. <xref ref-type="fig" rid="F7">7</xref>). Tegumen long, pointed, no apical microsetae. Valvae symmetrical, thin, parallel-sided, slightly curved. Vinculum short, saccus pronounced, with a round apex. Phallus slender, with a small subapical spine, slightly longer than valva.</p><!--PageBreak --><p><italic>Female genitalia</italic> (Fig. <xref ref-type="fig" rid="F8">8A–C</xref>) Papillae anales rather reduced, posterior apophyses slightly longer than the anterior one (Fig. <xref ref-type="fig" rid="F8">8A, C</xref>). Sterigma membranous; with a rounded margin of sternum VII; a rather large ostium bursae, antrum membranous, strongly folded in the conjunction with ductus. Ductus bursae thin, membranous, extended to the segment II. Bursa rounded with signum consisting of two opposite spines, not aligned horizontally, in the centre of a small sclerotized plate (Fig. <xref ref-type="fig" rid="F8">8B, C</xref>). Ductus spermathecae with efferent canal forming 30 coils of equal diameter.</p></tp:treatment-sec><tp:treatment-sec sec-type="biology" id="SECID0EQBBG"><title>Biology.</title><p>(Fig. <xref ref-type="fig" rid="F9">9</xref>). The mine is a whitish blotch on the leaflet underside. In contrast to <italic><tp:taxon-name><tp:taxon-name-part taxon-name-part-type="genus" reg="Phyllonorycter">P.</tp:taxon-name-part><tp:taxon-name-part taxon-name-part-type="species" reg="ivani">ivani</tp:taxon-name-part></tp:taxon-name></italic>, the mine of <italic><tp:taxon-name><tp:taxon-name-part taxon-name-part-type="genus" reg="Phyllonorycter">P.</tp:taxon-name-part><tp:taxon-name-part taxon-name-part-type="species" reg="caraganella">caraganella</tp:taxon-name-part></tp:taxon-name></italic> often starts with a relatively long narrow, hardly widening, epidermal tunnel, that proceeds into a flat blotch mine (Fig. <xref ref-type="fig" rid="F9">9B–D</xref>). The later mine is tentiform, with leaf margins contracted downwards, reminding of the mine of <italic><tp:taxon-name><tp:taxon-name-part taxon-name-part-type="genus" reg="Phyllonorycter">P.</tp:taxon-name-part><tp:taxon-name-part taxon-name-part-type="species" reg="ivani">ivani</tp:taxon-name-part></tp:taxon-name></italic> (Fig. <xref ref-type="fig" rid="F8">8E</xref>). Tentiform blotch with 2–5 folds, most often occupying the whole leaflet (Fig. <xref ref-type="fig" rid="F9">9D</xref>). The larva primarily consumes the spongy parenchyma and later feeds on palisade parenchyma, gnawing rather large “windows” visible from the upper side of the leaflet (Fig. <xref ref-type="fig" rid="F9">9E</xref>). Pupation occurs in the mine. After adult emergence, pupal exuviae can be found in the corner of the mine close to leaflet base (Fig. <xref ref-type="fig" rid="F9">9F</xref>).</p><fig id="F9" position="float" orientation="portrait"><label>Figure 9.</label><caption><p>Biology of <italic><tp:taxon-name><tp:taxon-name-part taxon-name-part-type="genus" reg="Phyllonorycter">Phyllonorycter</tp:taxon-name-part><tp:taxon-name-part taxon-name-part-type="species" reg="caraganella">caraganella</tp:taxon-name-part></tp:taxon-name></italic> (Ermolaev, 1986) on <italic><tp:taxon-name><tp:taxon-name-part taxon-name-part-type="genus" reg="Caragana">Caragana</tp:taxon-name-part><tp:taxon-name-part taxon-name-part-type="species" reg="manshurica">manshurica</tp:taxon-name-part></tp:taxon-name></italic>, Russian Far East, Primorsky Krai, 27.VII.2016 <bold>A</bold> sampling plot <bold>B</bold> young epidermal tunnel mines on low side of the leaflet (indicated by the arrows) <bold>C–D</bold> flat blotch mine with the preceding epidermal tunnel (arrow) <bold>E</bold> tentiform mine with leaf margin folded downwards and with whitish “windows” – the regions of eaten out palisade parenchyma in the mine (arrows) <bold>F</bold> same mine (see <bold>E</bold>) from lower side of the leaflet, with pupal exuvium protruding the mine (arrow). Scale bar: 20 mm.</p></caption><graphic xmlns:xlink="http://www.w3.org/1999/xlink" xlink:href="zookeys-835-017-g009.jpg" position="float" orientation="portrait" xlink:type="simple" id="oo_290522.jpg"/></fig></tp:treatment-sec><tp:treatment-sec sec-type="phenology" id="SECID0E5EBG"><title>Phenology.</title><p>Two generations. In Russian Far East, vacated tentiform mines of the first generation and young mines (epidermial tunnels) of the second generation were found in the end of July 2016. It is unknown how the species hibernates.</p></tp:treatment-sec><tp:treatment-sec sec-type="ecology" id="SECID0EDFBG"><title>Ecology and host plant range.</title><p>(Fig. <xref ref-type="fig" rid="F9">9A</xref>). The host plant is <italic><tp:taxon-name><tp:taxon-name-part taxon-name-part-type="genus" reg="Caragana">Caragana</tp:taxon-name-part><tp:taxon-name-part taxon-name-part-type="species" reg="manshurica">manshurica</tp:taxon-name-part></tp:taxon-name></italic> (syn. <italic><tp:taxon-name><tp:taxon-name-part taxon-name-part-type="genus" reg="Caragana">C.</tp:taxon-name-part><tp:taxon-name-part taxon-name-part-type="species" reg="fruticosa">fruticosa</tp:taxon-name-part></tp:taxon-name></italic> (Pallas) Besser) (<tp:taxon-name><tp:taxon-name-part taxon-name-part-type="family">Fabaceae</tp:taxon-name-part></tp:taxon-name>). This species is very similar to <italic><tp:taxon-name><tp:taxon-name-part taxon-name-part-type="genus" reg="Caragana">C.</tp:taxon-name-part><tp:taxon-name-part taxon-name-part-type="species" reg="arborescens">arborescens</tp:taxon-name-part></tp:taxon-name></italic> (<xref ref-type="bibr" rid="B23">Koropachinsky and Vstovskaya 2012</xref>). The bushes of <italic><tp:taxon-name><tp:taxon-name-part taxon-name-part-type="genus" reg="Caragana">C.</tp:taxon-name-part><tp:taxon-name-part taxon-name-part-type="species" reg="manshurica">manshurica</tp:taxon-name-part></tp:taxon-name></italic> with <italic><tp:taxon-name><tp:taxon-name-part taxon-name-part-type="genus" reg="Phyllonorycter">P.</tp:taxon-name-part><tp:taxon-name-part taxon-name-part-type="species" reg="caraganella">caraganella</tp:taxon-name-part></tp:taxon-name></italic> mines were found in the canopy in the broadleaf forest in the southern part of Primorsky Krai.</p></tp:treatment-sec><tp:treatment-sec sec-type="distribution" id="SECID0ENHBG"><title>Distribution.</title><p>Russia, Russian Far East: Khasansky District (Barabash) (<xref ref-type="bibr" rid="B10">Ermolaev 1986</xref>), Ussurijsk District – Komarov Mountain-Taiga Station, village Gornotayezhnoe (SV Baryshnikova: personal communication), around the villages Glukhovka and Rakovka (present paper). In 2017, no mines of <italic><tp:taxon-name><tp:taxon-name-part taxon-name-part-type="genus" reg="Phyllonorycter">P.</tp:taxon-name-part><tp:taxon-name-part taxon-name-part-type="species" reg="caraganella">caraganella</tp:taxon-name-part></tp:taxon-name></italic> were found on <italic><tp:taxon-name><tp:taxon-name-part taxon-name-part-type="genus" reg="Caragana">Caragana</tp:taxon-name-part></tp:taxon-name></italic> spp. in the southern part of the Island Sakhalin (Russian Far East), nor could we find <italic><tp:taxon-name><tp:taxon-name-part taxon-name-part-type="genus" reg="Phyllonorycter">P.</tp:taxon-name-part><tp:taxon-name-part taxon-name-part-type="species" reg="caraganella">caraganella</tp:taxon-name-part></tp:taxon-name></italic> in Siberia during our extensive surveys in 2015–2017.</p></tp:treatment-sec><tp:treatment-sec sec-type="remarks" id="SECID0EUIBG"><title>Remarks.</title><p>The holotype (♂) and paratypes (4♂ and 7♀) that, according to <xref ref-type="bibr" rid="B10">Ermolaev (1986)</xref>, are being stored in the Zoological Institute, Russian Academy of Science (Saint Petersburg, Russia), are not located there (SV Baryshnikova: personal communication). For a note about VP Ermolaev’s research journey and the destiny of his gracillariid collections see <xref ref-type="bibr" rid="B18">Kirichenko et al. (2018b)</xref>.</p></tp:treatment-sec><tp:treatment-sec><!--Section generated to contain objects referenced in tp:taxon-treatment.--><fig id="F2" position="float" orientation="portrait"><label>Figure 2.</label><caption><p>Adults of <italic><tp:taxon-name><tp:taxon-name-part taxon-name-part-type="genus" reg="Phyllonorycter">Phyllonorycter</tp:taxon-name-part><tp:taxon-name-part taxon-name-part-type="species" reg="ivani">ivani</tp:taxon-name-part></tp:taxon-name></italic> sp. n. and <italic><tp:taxon-name><tp:taxon-name-part taxon-name-part-type="genus" reg="Phyllonorycter">P.</tp:taxon-name-part><tp:taxon-name-part taxon-name-part-type="species" reg="caraganella">caraganella</tp:taxon-name-part></tp:taxon-name></italic><bold>A, B</bold><italic><tp:taxon-name><tp:taxon-name-part taxon-name-part-type="genus" reg="Phyllonorycter">P.</tp:taxon-name-part><tp:taxon-name-part taxon-name-part-type="species" reg="ivani">ivani</tp:taxon-name-part></tp:taxon-name></italic> (holotype, ♂) , Russia, Krasnoyarsk, Akademgorodok, the river Yenisei, left bank, “Krasiviy bereg”, ex. <italic><tp:taxon-name><tp:taxon-name-part taxon-name-part-type="genus" reg="Caragana">Caragana</tp:taxon-name-part><tp:taxon-name-part taxon-name-part-type="species" reg="arborescens">arborescens</tp:taxon-name-part></tp:taxon-name></italic>, 2.VII.2015, NK-69-15-6 (♂) , genitalia slide TRB4117♂ ; same location, date and host, NK-69-15-3 (♀), genitalia slide TRB4290♀ <bold>C</bold><italic><tp:taxon-name><tp:taxon-name-part taxon-name-part-type="genus" reg="Phyllonorycter">P.</tp:taxon-name-part><tp:taxon-name-part taxon-name-part-type="species" reg="caraganella">caraganella</tp:taxon-name-part></tp:taxon-name></italic>, Russia, Primorsky Krai, Rakovka, ex. <italic><tp:taxon-name><tp:taxon-name-part taxon-name-part-type="genus" reg="Caragana">Caragana</tp:taxon-name-part><tp:taxon-name-part taxon-name-part-type="species" reg="manshurica">manshurica</tp:taxon-name-part></tp:taxon-name></italic>, 27.VII.2016, NK-184-16-8A (♀) , genitalia slide TRB4291♀. Scale bar: 1.2 mm.</p></caption><graphic xmlns:xlink="http://www.w3.org/1999/xlink" xlink:href="zookeys-835-017-g002.jpg" position="float" orientation="portrait" xlink:type="simple" id="oo_290515.jpg"/></fig><supplementary-material xmlns:xlink="http://www.w3.org/1999/xlink" id="S1" position="float" orientation="portrait" xlink:type="simple"><label>Supplementary material 1</label><p>Table S1</p><p>Explanation note: <tp:taxon-name><tp:taxon-name-part taxon-name-part-type="family">Fabaceae</tp:taxon-name-part></tp:taxon-name>-feeding <italic><tp:taxon-name><tp:taxon-name-part taxon-name-part-type="genus" reg="Phyllonorycter">Phyllonorycter</tp:taxon-name-part></tp:taxon-name></italic> of the world.</p><media xlink:href="zookeys-835-017-s001.xlsx" mimetype="application" mime-subtype="vnd.openxmlformats-officedocument.spreadsheetml.sheet" position="float" orientation="portrait" xlink:type="simple" id="oo_290524.xlsx"/><permissions><license xlink:type="simple"><license-p>This dataset is made available under the Open Database License (http://opendatacommons.org/licenses/odbl/1.0/). The Open Database License (ODbL) is a license agreement intended to allow users to freely share, modify, and use this Dataset while maintaining this same freedom for others, provided that the original source and author(s) are credited.</license-p></license></permissions><attrib specific-use="authors">Natalia Kirichenko, Paolo Triberti, Carlos Lopez-Vaamonde</attrib></supplementary-material></tp:treatment-sec><ref-list><ref id="B27"><mixed-citation xmlns:xlink="http://www.w3.org/1999/xlink" xlink:type="simple"><person-group><name name-style="western"><surname>Kuznetzov</surname><given-names>VI</given-names></name></person-group> (<year>1981</year>) <article-title>Fam. <tp:taxon-name><tp:taxon-name-part taxon-name-part-type="family">Gracillariidae</tp:taxon-name-part></tp:taxon-name> (<tp:taxon-name><tp:taxon-name-part taxon-name-part-type="family">Lithocolletidae</tp:taxon-name-part></tp:taxon-name>) – leaf blotch miners.</article-title> In: <person-group><name name-style="western"><surname>Medvedev</surname><given-names>GS</given-names></name></person-group> (<role>Ed.</role>) <issue-title>A guide to the insects of the European part of the USSR.</issue-title><source><tp:taxon-name><tp:taxon-name-part taxon-name-part-type="order">Lepidoptera</tp:taxon-name-part></tp:taxon-name>, vol. 4(2). Nauka, Leningrad</source>, <fpage>149</fpage>–<lpage>311</lpage>. [In Russian]</mixed-citation></ref><ref id="B9"><mixed-citation xmlns:xlink="http://www.w3.org/1999/xlink" xlink:type="simple"><person-group><name name-style="western"><surname>Ermolaev</surname><given-names>VP</given-names></name></person-group> (<year>1982</year>) <article-title>A review of <tp:taxon-name><tp:taxon-name-part taxon-name-part-type="family">Gracillariidae</tp:taxon-name-part></tp:taxon-name> (<tp:taxon-name><tp:taxon-name-part taxon-name-part-type="order">Lepidoptera</tp:taxon-name-part></tp:taxon-name>) injurious to the legumens in the south of the Primorye Territory, with description of two new species.</article-title><source>Entomologicheskoe Obozrenie</source><volume>61</volume>: <fpage>572</fpage>–<lpage>581</lpage>. [In Russian]</mixed-citation></ref><ref id="B23"><mixed-citation xmlns:xlink="http://www.w3.org/1999/xlink" xlink:type="simple"><person-group><name name-style="western"><surname>Koropachinsky</surname><given-names>IY</given-names></name><name name-style="western"><surname>Vstovskaya</surname><given-names>TN</given-names></name></person-group> (<year>2012</year>) <source>Woody plants of the Asian part of Russia.</source><publisher-name>GEO Publishing House of SB RAS</publisher-name>, <publisher-loc>Novosibirsk</publisher-loc>, <size units="page">707 pp</size>. [In Russian]</mixed-citation></ref><ref id="B10"><mixed-citation xmlns:xlink="http://www.w3.org/1999/xlink" xlink:type="simple"><person-group><name name-style="western"><surname>Ermolaev</surname><given-names>VP</given-names></name></person-group> (<year>1986</year>) Two new species of leaf miners of the genus <italic><tp:taxon-name><tp:taxon-name-part taxon-name-part-type="genus">Lithocolletis</tp:taxon-name-part></tp:taxon-name></italic> Hbn. (<tp:taxon-name><tp:taxon-name-part taxon-name-part-type="order">Lepidoptera</tp:taxon-name-part></tp:taxon-name>, <tp:taxon-name><tp:taxon-name-part taxon-name-part-type="family">Gracillariidae</tp:taxon-name-part></tp:taxon-name>) damaging oak and pea shrub in southern Primorye. In: Ler PA (Ed.) Systematics and ecology of <tp:taxon-name><tp:taxon-name-part taxon-name-part-type="order">Lepidoptera</tp:taxon-name-part></tp:taxon-name> from the Far East of the USSR, Vladivostok, 26–30. [In Russian]</mixed-citation></ref><ref id="B18"><mixed-citation xmlns:xlink="http://www.w3.org/1999/xlink" xlink:type="simple"><person-group><name name-style="western"><surname>Kirichenko</surname><given-names>N</given-names></name><name name-style="western"><surname>Triberti</surname><given-names>P</given-names></name><name name-style="western"><surname>Kobayashi</surname><given-names>S</given-names></name><name name-style="western"><surname>Hirowatari</surname><given-names>T</given-names></name><name name-style="western"><surname>Doorenweerd</surname><given-names>C</given-names></name><name name-style="western"><surname>Ohshima</surname><given-names>I</given-names></name><name name-style="western"><surname>Huang</surname><given-names>G-H</given-names></name><name name-style="western"><surname>Wang</surname><given-names>M</given-names></name><name name-style="western"><surname>Magnoux</surname><given-names>E</given-names></name><name name-style="western"><surname>Lopez-Vaamonde</surname><given-names>C</given-names></name></person-group> (<year>2018b</year>) <article-title>Systematics of <italic><tp:taxon-name><tp:taxon-name-part taxon-name-part-type="genus">Phyllocnistis</tp:taxon-name-part></tp:taxon-name></italic> leaf-mining moths (<tp:taxon-name><tp:taxon-name-part taxon-name-part-type="order">Lepidoptera</tp:taxon-name-part></tp:taxon-name>, <tp:taxon-name><tp:taxon-name-part taxon-name-part-type="family">Gracillariidae</tp:taxon-name-part></tp:taxon-name>) feeding on dogwood (<italic><tp:taxon-name><tp:taxon-name-part taxon-name-part-type="genus">Cornus</tp:taxon-name-part></tp:taxon-name></italic> spp.) in Northeast Asia, with the description of three new species.</article-title><source>ZooKeys</source><volume>736</volume>: <fpage>79</fpage>–<lpage>118</lpage>. <ext-link xlink:type="simple" ext-link-type="doi" xlink:href="10.3897/zookeys.736.20739">https://doi.org/10.3897/zookeys.736.20739</ext-link></mixed-citation></ref></ref-list></tp:taxon-treatment>
