# Supplementary material for: New species of leaf-mining Phyllonorycter (LepidopteraGracillariidae) from Siberia feeding on Caragana (Fabaceae)
Source: Zookeys. 2019 Apr 4;835:17–41. doi: 10.3897/zookeys.835.33166 (PMC6477846; doi:10.3897/zookeys.835.33166)
Supplement: Supplementary material 1 [file zookeys-835-017-s001.xlsx]

## Sheet: Лист1
Supplementary materials
ZooKeys
New species of leaf-mining Phyllonorycter (Lepidoptera Gracillariidae) from Siberia feeding on Caragana (Fabaceae)
Natalia Kirichenko1-3, Paolo Triberti4, Carlos Lopez-Vaamonde3,5
1Sukachev Institute of Forest SB RAS, Akademgorodok 50/28, 660036, Krasnoyarsk, Russia; nkirichenko@yahoo.com 2Siberian Federal University, 79 Svobodny pr., 660041, Krasnoyarsk, Russia 3INRA, UR0633 Zoologie Forestière, F-45075 Orléans, France 4Museo Civico di Storia Naturale, Lungadige Porta Vittoria 9, I37129, Verona, Italy; caloptilia@alice.it 5Institut de Recherche sur la Biologie de l’Insect…
Table S1. Fabaceae-feeding Phyllonorycter of the world*
№	Phyllonorycter species	Distribution	Host plants		Male genitalia (A - asymmetrical, S -symmetrica)	Mine location
			Genus, species (valid name)**	Tribe
	Palearctic
1	Phyllonorycter adenocarpi (Staudinger, 1863)	Europe (Spain)	Adenocarpus hispanicus(Lam.) DC.	Genistea	A	leaf
2	P. andalusicus Laštůvka & Laštůvka, 2006	Europe (Spain)	Genista umbellata (L'Her.) Poir.	Genistea	A	stem
3	P. baetica Laštůvka & Laštůvka, 2006	Europe (Spain, France)	Genista L.	Genistea	A	stem
4	P. balansae Laštůvka & Laštůvka, 2012	Europe (Spain)	Cytisus balansae (Boiss.) Ball	Genistea	A	stem
5	P. baldensis Deschka, 1986	Europe (Italy)	Genista radiata (L.) Scop.	Genistea	A	stem
6	P. bartolomella (Deschka, 1968)	Canary Islands	Genista canariensis L.	Genistea	A	leaf
7	P. caraganella (Ermolaev, 1986)	Russia (Far East)	Caragana manshurica Kom.	Hedysareae	S	leaf
8	P. cerasinella (Reutti, 1853)	Europe	Genista [Reference to Chamaespartium and Cytisus likely due to misidentification of Phyllonorycter species (Z. Laštůvka 2019: personal communication)]	Genistea	S	broad wings along the stem
9	P. cytisella (Rebel, 1896)	Canary Islands	Cytisus proliferusL.	Genistea	A	leaf
10	P. cytisifoliae (Hering, 1927)	Canary Islands	Cytisus proliferus	Genistea	A	leaf
11	P. cytisus (Amsel, 1952)	Europe (Italy)	Cytisus villosus Pourret	Genistea	A?	leaf
12	P. deschkanus Laštůvka & Laštůvka, 2006	Europe (Spain)	Genista cinerea (Vill.)DC.	Genistea	A	stem
13	P. echinosparti Laštůvka & Laštůvka, 2006	Europe	Echinospartum (Spach) Fourr., Genista, Stauracanthus Link	Genistea	A	stem
14	P. erinaceae Lastuvka & Lastuvka, 2013	Europe (Spain)	Erinacea anthyllisLink	Genistea	A	stem
15	P. estrela Laštůvka & Laštůvka, 2006	Europe	Cytisus multiflorus (L'Hér.) Sweet	Genistea	A	stem
16	P. etnensis Laštůvka & Laštůvka, 2006	Europe (Italy)	Genista aetnensis (Raf. ex Biv.) DC.	Genistea	A	stem
17	P. eugregori Laštůvka & Laštůvka, 2006	Europe	Chamaecytisus Link	Genistea	A	leaf
18	P. fabaceaella (Kuznetzov, 1978)	Middle Asia	Lathyrus L.	Fabeae	S	leaf
19	P. floridae Laštůvka & Laštůvka 2012	Europe	Genista florida L.	Genistea	A	stem
20	P. foliolosi Walsingham, 1908	Algeria, Canary Islands	Adenocarpus D.C., Genista	Genistea	A	leaf
21	P. fraxinella (Zeller, 1846)	Europe	Genista	Genistea	A	leaf
22	P. genistella (Rebel, 1900)	Europe	Genista	Genistea	A	leaf
23	P. haasi (Rebel, 1901)	Europe	Cytisus balansae	Genistea	A	stem
24	P. hesperiella (Staudinger, 1859)	Europe	Retama monosperma (L.) Boiss. [Reference to Quercus likely due to misidentification of Phyllonorycter species (Z. Laštůvka 2019: personal communication)]	Genisteae	A	stem
25	P. hispanicus Laštůvka & Laštůvka, 2014	Europe	Genista	Genisteae	A	stem
26	P. insignitella (Zeller, 1846)	Europe, Russia, Middle Asia	Lathyrus ?, Vicia L. ?	Fabeae	A	leaf
			Medicago L., Melilotus L., Ononis L., Trifolium L.	Trifolieae
27	P. ivani Kirichenko, Triberti, Lopez-Vaamonde, 2019	Russia (Siberia)	Caragana arborescens Lam.	Hedysareae	A	leaf
28	P. juncei Walsingham, 1908	Canary Islands and Madeira	Cytisus Desf., Genista, Spartium L.	Genisteae	A	leaf
29	P. juncei madeirae Deschka, 1976
30	P. kuznetzovi (Ermolaev, 1982)	Russia (Far East)	Lespedeza bicolor Turcz.	Fabeae	S	leaf
31	P. lapadiella (Krone, 1909)	Europe	Spartium junceum L.	Genisteae	A	stem
32	P. linifoliella (Rungs, 1942)	North Africa (Morocco)	Genista linifolia L.	Genisteae	A?	leaf
33	P. medicaginella (Gerasimov, 1930)	Europe, Russia (European part, Siberia)	Medicago, Melilotus, Ononis?, Trifolium ?	Trifolieae	S	leaf
34	P. nevadensis (Walsingham, 1908)	Europe (Spain)	Adenocarpus decorticans Boiss.	Genistea	A	leaf
35	P. nigrescentella (Logan, 1851)	Europe, Russia (European part)	Lathyrus, Vicia	Fabeae	A	leaf
			Medicago, Trifolium ?	Trifolieae
			Lotus L. ?	Loteae
36	P. parvifoliella (Ragonot, 1875)	Europe	Adenocarpus complicatus (L.) Gay	Genisteae	A	leaf
37	P. phyllocytisi (Hering, 1936)	Europe	Cytisophyllum O. Lang, Lembotropis (L.) Griseb.	Genisteae	A	leaf
38	P. pumila Laštůvka & Laštůvka, 2006	Europe (Spain)	Genista versicolor Boiss. subsp. pumila	Genisteae	A	stem
39	P. purgantella (Chrétien, 1910)	Europe	Cytisus balansae	Genisteae	A	stem
40	P. retamella (Chrétien, 1915)	Europe (Italy), North Africa (Tunisia)	Retama raetam (Forssk.) Webb & Berthel.	Genisteae	A	stem
41	P. scopariella (Zeller, 1846)	Europe, Russia (European part)	Cytisus	Genisteae	A	stem
42	P. spartocytisi (Hering, 1927)	Canary Islands	Cytisus filipes Webb, Retama Raf.	Genisteae	A	leaf
43	P. staintoniella (Nicelli, 1853)	Europe	Chamaecytisus, Cytisus, Genista pilosa L., Laburnum Fabr., Lembotropis	Genisteae	A	leaf
44	P. tangerensis (Stainton, 1872)	North Africa (Morocco)	Coronilla L.	Loteae	A	leaf
			Genista linifolia	Genisteae
45	P. telinella Laštůvka & Laštůvka, 2006	Europe (Spain)	Genista monspessulana (L.) O.Bolós & Vigo	Genisteae	A	leaf
46	P. tridentatae Laštůvka & Laštůvka, 2006	Europe	Genista tridentata (L.)	Genisteae	A	stem
47	P. triflorella (de Peyerimhoff, 1871)	Europe	Argyrolobium Eckl. & Zeyh., Calicotome Link, Cytisus, Genista	Genisteae	A	leaf
48	P. trifoliella (Gerasimov, 1933)	Europe, Russia (European part)	Lathyrus	Fabeae	A	leaf
			Trifolium	Trifolieae
49	P. ulicicolella (Stainton, 1851)	Europe	Ulex L.	Genisteae	A	stem
50	P. ulicicolella argelasiella Nel, 2013	Europe (France)	Ulex parviflorus Pourr.	Genisteae	A	stem
51	P. viciae (Kumata, 1963)	Russia (Siberia, Far East), Japan	Lathyrus, Vicia	Fabeae	A	leaf
52	P. vueltas Laštůvka & Laštůvka, 2006	Europe	Genista	Genisteae	A	stem
	Indomalaya
53	P. bascanaula (Meyrick, 1936)	Indonesia	Mucuna pruriens (L.) DC.	Phaseoleae	-	leaf ?
	Afrotropic
54	P. melanosparta (Meyrick, 1912)	Africa	Flemingia Roxb. Ex W.T.Aiton, Rhynchosia Lour., Vigna Savi	Phaseoleae	S	leaf
			Hylodesmum	Desmodieae
55	P. rhynchosiae (Vári, 1961)	South Africa	Eriosema (DC.) Desv., Rhynchosia Lour.	Phaseoleae	S	leaf
	Nearctic
56	P. aberrans (Braun, 1930)	USA	Desmodium Desv.	Desmodieae	-	leaf
57	P. gemmea (Frey & Boll, 1873)	USA	Robinia L.	Robinieae	-	leaf
58	P. memorabilis (Braun, 1939)	USA	Lathyrus	Fabeae	-	leaf
*Extracted from De Prins and De Prins (2018); new data are given in red colour (present paper).
**Legume nomenclature followed ILDIS World Database of Legumes (Roskov et al. 2019).
