# Supplementary material for: New species of leaf-mining Phyllonorycter (LepidopteraGracillariidae) from Siberia feeding on Caragana (Fabaceae)
Source: Zookeys. 2019 Apr 4;835:17–41. doi: 10.3897/zookeys.835.33166 (PMC6477846; doi:10.3897/zookeys.835.33166)
Supplement: Supplementary material 2 [file zookeys-835-017-s002.xlsx]

## Sheet: Fabaceae_Phyllonorycter
Supplementary materials
ZooKeys
New species of leaf-mining Phyllonorycter (Lepidoptera Gracillariidae) from Siberia feeding on Caragana (Fabaceae)
Natalia Kirichenko1-3, Paolo Triberti4, Carlos Lopez-Vaamonde3,5
1Sukachev Institute of Forest SB RAS, Akademgorodok 50/28, 660036, Krasnoyarsk, Russia; nkirichenko@yahoo.com 2Siberian Federal University, 79 Svobodny pr., 660041, Krasnoyarsk, Russia 3INRA, UR0633 Zoologie Forestière, F-45075 Orléans, France 4Museo Civico di Storia Naturale, Lungadige Porta Vittoria 9, I37129, Verona, Italy; caloptilia@alice.it 5Institut de Recherche sur la Biologie de l’Insect…
Table S2. Fabaceae-feeding Phyllonorycter species involved in the study*. Where relevent, genitalia preparation number is given in square brackets in the Life stage column. Both the Process ID and Sample ID codes link the record in the BOLD database and the voucher specimen from which the sequence is derived.
№	Species (HT - holotype, PT - paratype)	Life stage and genitalia slide in [ ]	Field ID	Sample ID	Process ID	Host plant	Country	State/Province	Exact Site	Collection date	Collectors	Lat	Lon	Elev	BIN	Genbank accession number	Source**
1	Phyllonorycter adenocarpi	A	D10adeno	D10adeno	GRACI256-08	Adenocarpus hispanicus	Spain		Pto de Honduras	01-Jun-2003	A. Laštůvka	40.217	-5.86667		BOLD:ABZ7269	KX047520	Mutanen et al. 2016
2	Phyllonorycter andalusicus	A	D07andal	D07andal	GRACI411-09	Genista umbellata	Spain	Andalusia	Caniles	01-Jun-2008	A. Laštůvka	37.378	-2.71596	1120	BOLD:AAH8473	KC567625	Laštůvka et al. 2013
3	Phyllonorycter baetica	A	E07baet	E07baet	GRACI423-09	Genista pumila	Spain		La Toba	23-Jun-2008	A. Laštůvka	40.202	-1.93524	1250	BOLD:AAC4266	KC567654	Laštůvka et al. 2013
4	Phyllonorycter baetica	A	E10baeti	E10baeti	GRACI255-08	Genista versicolor	Spain	Andalusia	Padilla	01-Jun-2007	A. Laštůvka	37.242	-2.77345	1950	BOLD:AAC4267	KC567656	Laštůvka et al. 2013
5	Phyllonorycter baldensis	A	C09balde	C09balde	GRACI249-08		Italy		Cavallo di Novezza	01-May-2007	A. Laštůvka	45.567	10.7731		BOLD:AAH8472	KX046045	Mutanen et al. 2016
6	Phyllonorycter caraganella	L	NK-184-16-1L	NK522	SIBLE011-17	Caragana manshurica	Russia	Primorsky Krai	Rakovka	27-Jul-2016	N. Kirichenko	43.796	132.189	140	BOLD:ADF2805	MK403694	Present study
7	Phyllonorycter caraganella	L	NK-184-16-2L	NK523	SIBLE012-17	Caragana manshurica	Russia	Primorsky Krai	Rakovka	27-Jul-2016	N. Kirichenko	43.796	132.189	140	BOLD:ADF2805	MK505678	Present study
8	Phyllonorycter caraganella	L	NK-185-16-1L	NK524	SIBLE013-17	Caragana manshurica	Russia	Primorsky Krai	Glukhovka	27-Jul-2016	N. Kirichenko	43.742	132.127	68	BOLD:ADF2805	MK505675	Present study
9	Phyllonorycter caraganella	L	NK-185-16-2L	NK525	SIBLE014-17	Caragana manshurica	Russia	Primorsky Krai	Glukhovka	27-Jul-2016	N. Kirichenko	43.742	132.127	68	BOLD:ADF2805	MK403690	Present study
10	Phyllonorycter caraganella	A, ♂	NK-184-16-1A	NK526	SIBLE015-17	Caragana manshurica	Russia	Primorsky Krai	Rakovka	27-Jul-2016	N. Kirichenko	43.796	132.189	140	BOLD:ADF2805	MK505677	Present study
11	Phyllonorycter caraganella	A, ♂	NK-184-16-2A	NK527	SIBLE016-17	Caragana manshurica	Russia	Primorsky Krai	Rakovka	27-Jul-2016	N. Kirichenko	43.796	132.189	140	BOLD:ADF2805	MK505681	Present study
12	Phyllonorycter caraganella	A, ♂ [TRB4292♂]	NK-184-16-11A			Caragana manshurica	Russia	Primorsky Krai	Rakovka	27-Jul-2016	N. Kirichenko	43.796	132.189	140			Present study
13	Phyllonorycter caraganella	A, ♀ [TRB4295♀]	NK-184-16-3A			Caragana manshurica	Russia	Primorsky Krai	Rakovka	27-Jul-2016	N. Kirichenko	43.796	132.189	140			Present study
14	Phyllonorycter caraganella	A, ♂	NK-148-16-13A			Caragana manshurica	Russia	Primorsky Krai	Glukhovka	27-Jul-2016	N. Kirichenko	43.742	132.127	68			Present study
15	Phyllonorycter caraganella	A, ♂	NK-184-16-9A			Caragana manshurica	Russia	Primorsky Krai	Rakovka	27-Jul-2016	N. Kirichenko	43.796	132.189	140			Present study
16	Phyllonorycter caraganella	A [TRB4291♀]	NK-184-16-8A			Caragana manshurica	Russia	Primorsky Krai	Rakovka	27-Jul-2016	N. Kirichenko	43.796	132.189	140			Present study
17	Phyllonorycter caraganella	A [NK-184-16-12A♂]	NK-184-16-12A			Caragana manshurica	Russia	Primorsky Krai	Rakovka	27-Jul-2016	N. Kirichenko	43.796	132.189	140			Present study
18	Phyllonorycter cerasinella	A	C01ceras	C01ceras	GRACI185-08		France		Vincelles	01-Jun-2007	A. Laštůvka	46.599	5.481		BOLD:AAL5418	KX046142	Mutanen et al. 2016
19	Phyllonorycter cerasinella	A	CLV1584	CLV1584	GRSLO064-10		Slovenia		Oslica	15-Jun-2006	H. Deutsch	46.044	15.591	700	BOLD:AAP5613	JF848215	Huemer and Hebert 2016
20	Phyllonorycter cytisella	L	EvN2015271	RMNH.INS.30643	WOGRA424-16	Cytisus proliferus	Spain	Canary Islands, La Palma	Barranco de las Angustias	10-Dec-2015	E.J. van Nieukerken	28.697	-17.897	315	BOLD:ADA2123	MK505674	E.J. van Nieukerken
21	Phyllonorycter cytisifoliae	A	EvN2015260	RMNH.5013744	WOGRA425-16	Cytisus proliferus	Spain	Canary Islands, La Palma	La Cumbrecita, S. slopes	07-Dec-2015	E.J. van Nieukerken	28.696	-17.853	1195	BOLD:AAH8501	MK505676	E.J. van Nieukerken
22	Phyllonorycter deschkanus	A	D02desch	D02desch	GRACI192-08		Spain	Andalusia	El Molinillo	01-Jun-2007	A. Laštůvka	37.262	-3.428	1450	BOLD:AAH8502	KX044905	Mutanen et al. 2016
23	Phyllonorycter echinosparti	A	E03echin	E03echin	GRACI546-09	Genista florida	Portugal		Penhas da Saude	01-Jun-2009	A. Laštůvka	40.305	-7.558	1500	BOLD:AAC9935	HM392511	Laštůvka et al. 2013
24	Phyllonorycter echinosparti	A	D01phsta	D01phsta	GRACI532-09	Stauracanthus genistoides	Portugal		Ameiras de Baixo	15-Jun-2009	A. Laštůvka	38.223	-8.558	80	BOLD:AAC9935	HM392503	Laštůvka et al. 2013
25	Phyllonorycter erinaceae	A	D04pheri	D04pheri	GRACI535-09	Erinacea anthyllis sp. ulicicolella	Spain	Andalusia	Calar Alto	01-Jun-2009	A. Laštůvka	37.222	-2.549	2100	BOLD:AAC4268	HM392505	Laštůvka et al. 2013
26	Phyllonorycter estrela	A	ALestre1	ALestre1	LNOUC1144-11	Cytisus multiflorus	Spain	Castilla y Leon	Las Vueltas	30-Jun-2010	A. Laštůvka	40.453	-4.967	1520	BOLD:ABY9461	KX071423	Mutanen et al. 2016
27	Phyllonorycter etnensis	A	CLV5212	CLV5212	LNOUD2116-12		Italy	Sicily	M. Etna, Nicolosi, loc. Ragala (L)	12-Jun-2008	P. Triberti & G. Baldizzone	37.643	15.017	950	BOLD:ABV9707	KC567626	Laštůvka et al. 2013
28	Phyllonorycter eugregori	A	LD5eugre	LD5eugre	GRPAL828-12	Chamaecytisus austriacus	Hungary		Budaors	30-Jul-1988	A. Laštůvka	47.461	18.958	140	BOLD:ABX1372	KX045525	Mutanen et al. 2016
29	Phyllonorycter floridae	A	D03phflo	D03phflo	GRACI534-09	Genista florida	Portugal		Penhas da Saude	13-Jun-2009	A. Laštůvka	40.305	-7.558	1500	BOLD:AAI2955	HM392504	Mutanen et al. 2016
30	Phyllonorycter foliolosi	A	EvN2007012	RMNH.INS.12565	WOGRA211-15	Adenocarpus foliolosus	Spain	Canary Islands, Tenerife	Massif del Teno, SW Erjos	21-Feb-2007	E.J. van Nieukerken	28.316	-16.825	1200	BOLD:AAH8498	MK505680	E.J. van Nieukerken
31	Phyllonorycter fraxinella	A	CLV2799	CLV2799	GRPAL546-11	Genista germanica	Italy	Trentino-Alto Adige/Sudtirol	Pomarolo	no date	G. Deschka	45.925	11.048	770	BOLD:AAY5471	KX044308	Mutanen et al. 2016
32	Phyllonorycter genistella	A	D08genis	D08genis	GRACI240-08		Spain	Aragon	Aguaron	01-Jun-2006	A. Laštůvka	41.625	-0.785	260	BOLD:AAH8503	KX045169	Mutanen et al. 2016
33	Phyllonorycter haasi	A	E05haasi	E05haasi	GRACI421-09	Cytisus oromediterraneus	Spain	Castilla y Leon	Las Vueltas	15-Jun-2005	A. Laštůvka	40.453	-4.967	1520	BOLD:AAH8504	KX047522	Mutanen et al. 2016
34	Phyllonorycter hesperiella	A	D04hespe	D04hespe	GRACI208-08		Spain	Andalusia	Punta Paloma	22-Jun-2006	A. Laštůvka	36.065	-5.70435	30	BOLD:AAH8497	KC567652	Laštůvka et al. 2013
35	Phyllonorycter hesperiella	A	D05hespe	D05hespe	GRACI216-08		Spain	Andalusia	Punta Paloma	22-Jun-2006	A. Laštůvka	36.065	-5.70435	30	BOLD:AAH8497	KC567630	Laštůvka et al. 2013
36	Phyllonorycter insignitella	A	CLV1585	CLV1585	GRSLO065-10	Medicago	Austria	Tirol	Stribach, Feldhecken	26-Oct-2008	H. Deutsch	46.828	12.833	660	BOLD:AAE4517	JF848216	Huemer and Hebert 2016
37	Phyllonorycter ivani sp. n.PT	A [TRB4129♂]	NK-69-15-3			Caragana arborescens	Russia	Krasnoyarsk Krai	Krasnoyars, Akademgorodok, Yenisey river bank	2-Jul-2015	N. Kirichenko	55.988	92.765	256			Present study
38	Phyllonorycter ivani sp. n.PT	A [TRB4128♀]	NK-69-15-8			Caragana arborescens	Russia	Krasnoyarsk Krai	Krasnoyars, Akademgorodok, Yenisey river bank	2-Jul-2015	N. Kirichenko	55.988	92.765	256			Present study
39	Phyllonorycter ivani sp. n.PT	A	NK-69-15-9			Caragana arborescens	Russia	Krasnoyarsk Krai	Krasnoyars, Akademgorodok, Yenisey river bank	2-Jul-2015	N. Kirichenko	55.988	92.765	256			Present study
40	Phyllonorycter ivani sp. n.PT	A [NK-69-15-1♂]	NK-69-15-1			Caragana arborescens	Russia	Krasnoyarsk Krai	Krasnoyars, Akademgorodok, Yenisey river bank	2-Jul-2015	N. Kirichenko	55.988	92.765	256			Present study
41	Phyllonorycter ivani sp. n.PT	A [NK-69-15-2♂]	NK-69-15-2			Caragana arborescens	Russia	Krasnoyarsk Krai	Krasnoyars, Akademgorodok, Yenisey river bank	2-Jul-2015	N. Kirichenko	55.988	92.765	256			Present study
42	Phyllonorycter ivani sp. n.PT	A	NK-69-15-4				Russia	Krasnoyarsk Krai	Krasnoyars, Akademgorodok, Yenisey river bank	2-Jul-2015	N. Kirichenko	55.988	92.765	256			Present study
43	Phyllonorycter ivani sp. n.PT	A	NK-69-15-5				Russia	Krasnoyarsk Krai	Krasnoyars, Akademgorodok, Yenisey river bank	2-Jul-2015	N. Kirichenko	55.988	92.765	256			Present study
44	Phyllonorycter ivani sp. n.PT	A	NK-69-15-7				Russia	Krasnoyarsk Krai	Krasnoyars, Akademgorodok, Yenisey river bank	2-Jul-2015	N. Kirichenko	55.988	92.765	256			Present study
45	Phyllonorycter ivani sp. n.HT	A [TRB4117♂]	NK-69-15-6			Caragana arborescens	Russia	Krasnoyarsk Krai	Krasnoyars, Akademgorodok, Yenisey river bank	2-Jul-2015	N. Kirichenko	55.988	92.765	256			Present study
46	Phyllonorycter ivani sp. n.	L	NK-261-15	NK510	MICRU065-15	Caragana arborescens	Russia	Transbaikal (Zabaikalsky) Krai	Chita, Victory park	11-Aug-2015	N. Kirichenko	52.033	113.5	75	BOLD:ACP1945	MK505679	Present study
47	Phyllonorycter ivani sp. n.	L	Kr-22	NK333	ISSIK282-14	Caragana arborescens	Russia	Krasnoyarsk Krai	Krasnoyarsk, Akademgorodok, Yenisey river bank	15-Aug-2014	N. Kirichenko	55.988	92.765	256	BOLD:ACP1945	MK029621	Present study
48	Phyllonorycter lapadiella	A	B11lapad	B11lapad	GRACI266-08	Spartium junceum	Croatia		Pula	01-May-2003	A. Laštůvka	44.894	13.889	30	BOLD:AAE4599	KC567628	Laštůvka et al. 2013
49	Phyllonorycter medicaginella	L	NK-191-15	NK482	MICRU037-15	Medicago sp.	Russia	Omsk Oblast	Omsk, Victory park	23-Jul-2015	N. Kirichenko	54.962	73.359	75	BOLD:AAE0106	MK029641	Present study
50	Phyllonorycter melanosparta	A	CLV24207	CLV24207	GRACI130-07		Kenya		Kakamega Forest	01-Jan-2003	De Prins J. & W.	0.35	34.850	1590	BOLD:AAF7055	GU073234	De Prins et al. 2009
51	Phyllonorycter nevadensis	A	CLV5116	CLV5116	TIPSY497-12	Genista linifolia	Spain	Andalusia	near Trevelez Portugo	29-Apr-2011	G. Deschka	37.009	-3.37194	1509	BOLD:AAH8493	KX045285	Mutanen et al. 2016
52	Phyllonorycter nigrescentella	A	CLV1586	CLV1586	GRSLO066-10	Vicia cracca	Austria	Tirol	Goertschacher Berg	11-Oct-2005	H. Deutsch	46.81	12.859	875	BOLD:AAD7994	JF848217	Huemer and Hebert 2016
53	Phyllonorycter parvifoliella	A	LAA3parv	LAA3parv	GRPAL1327-13		Spain	Caceres	Guadalupe	06-Nov-2009	A. Laštůvka	39.457	-5.329	680	BOLD:ABZ7269	no data	Laštůvka et al. 2013
54	Phyllonorycter parvifoliella	A	CLV5214	CLV5214	LNOUD2118-12	Adenocarpus complicatus	Italy		M. Etna, Zafferana, loc. Cerrita	18-Jun-2008	P. Triberti & G. Baldizzone	37.689	15.105	1350	BOLD:AAE0262	KX045205	Mutanen et al. 2016
55	Phyllonorycter phyllocytisi	A	LD2phyll	LD2phyll	GRPAL825-12	Cytisus sessilifolius	France	Occitanie	Chanac	30-Jun-2011	A. Laštůvka	44.466	3.340	660	BOLD:AAT9867	KX047330	Mutanen et al. 2016
56	Phyllonorycter pumila	A	E01pumil	E01pumil	GRACI417-09	Genista pumila	Spain		La Toba	01-Jul-2008	A. Laštůvka	40.202	-1.93524	1250	BOLD:AAH8430	KC567658	Laštůvka et al. 2013
57	Phyllonorycter purgantella	A	E06haasi	E06haasi	GRACI422-09	Cytisus balansae	Spain	Castilla y Leon	Las Vueltas	01-Jul-2005	A. Laštůvka	40.453	-4.967	1520	BOLD:AAE4629	KX046402	Mutanen et al. 2016
58	Phyllonorycter scopariella	A	C02scopa	C02scopa	GRACI193-08		Portugal		Pinzio	24-Jun-2007	A. Laštůvka	40.607	-7.091	780	BOLD:ACE5411	KX044838	Mutanen et al. 2016
59	Phyllonorycter staintoniella	A	E01stain	E01stain	GRACI183-08		Czech Republic		Pavlov	01-Nov-2005	A. Laštůvka	49.743	16.879		BOLD:AAF6527	KX047319	Mutanen et al. 2016
60	Phyllonorycter telinella	A	E02telin	E02telin	GRACI418-09	Genista monspessulana	Spain		La Majada Higuera	15-Jun-2008	A. Laštůvka	36.546	-5.23651		BOLD:AAH8437	KX047234	Mutanen et al. 2016
61	Phyllonorycter tridentatae	A	C12tride	C12tride	GRACI273-08		Portugal		Vale Grande	23-Jun-2003	A. Laštůvka	40.089	-7.86338		BOLD:AAH8434	KX045478	Mutanen et al. 2016
62	Phyllonorycter triflorella	A	E11trifl	E11trifl	GRACI427-09		Spain	Castilla-La Mancha	El Pardal	29-Jun-2004	A. Laštůvka	38.484	-2.28433		BOLD:ABX4886	KX045795	Mutanen et al. 2016
63	Phyllonorycter triflorella	A	CLV2675	CLV2675	GRPAL327-11	Genista sericea	Croatia		Baska Voda	01-Sep-1981	J. Klimesch	43.359	16.948	20	BOLD:AAE0262	JN280295	Mutanen et al. 2016
64	Phyllonorycter triflorella	A	CLV5789	CLV5789	GRPAL1047-12		France		Sospel	10-Jun-1997	A. Cama	43.878	7.449	340	BOLD:AAE0261	MK505682	Present study
65	Phyllonorycter triflorella	A	LAB5trif	LAB5trif	GRPAL1341-13		Italy	Sicily	Castelbuono	06-Dec-1995	A. Laštůvka	37.932	14.093	340	BOLD:AAE0261	MK505673	Present study
66	Phyllonorycter ulicicolella	A	D10ulic	D10ulic	GRACI414-09	Ulex parviflorus	Spain	Andalusia	El Molinillo	01-Jun-2008	A. Laštůvka	37.262	-3.42833	1450	BOLD:AAH8432	KC567643	Laštůvka et al. 2013
67	Phyllonorycter viciae	L	NK-52-17	NK612	SIBLE101-18	Vicia unijuga	Russia	Krasnoyarsk Krai	Sosnovoborsk, pine forest	07-Aug-2017	N. Kirichenko	56.124	93.352	166	BOLD:ACZ4845	MK029659	Present study
68	Phyllonorycter vueltas	A	ALvuelt1	ALvuelt1	LNOUC1148-11	Genista cinerascens	Spain	Castilla y Leon	Las Vueltas	30-Jun-2010	A. Laštůvka	40.453	-4.96708	1520	BOLD:AAL5138	KC567655	Laštůvka et al. 2013
	OUTGROUP (other Gracillariidae)
1	Sauterina hofmanniella	L	NK-80-16	NK581	SIBLE070-17	Lathyrus sp.	Russia	Novosibirsk Oblast	CSBG SB RAS	04-Jul-2016	N. Kirichenko	54.821	83.104	155	BOLD:ACB0756	MK029628	Present study
2	S. hofmanniella	L	NK-79-16	NK582	SIBLE071-17	Lathyrus sp.	Russia	Novosibirsk Oblast	CSBG SB RAS	04-Jul-2016	N. Kirichenko	54.821	83.104	155	BOLD:ACB0756	MK029651	Present study
*All specimens, except shaded in blue, were DNA barcoded. Specimens shaded in blue were studied only morphologically. Empty cell in the table mean no data available.
**Source:
De Prins J, Mozūraitis R, Lopez-Vaamonde C, Rougerie R (2009) Sex attractant, distribution and DNA barcodes for the Afrotropical leaf-mining moth Phyllonorycter melanosparta (Lepidoptera: Gracillariidae). Zootaxa 2281: 53–67.
Laštůvka Z, Laštůvka A., Lopez-Vaamonde C. (2013) A revision of the Phyllonorycter ulicicolella species group with description of a new species (Lepidoptera: Gracillariidae). SHILAP Revista Lepidopterologia 41: 251–265.
Huemer P, Hebert PDN (2016) DNA barcode library for Lepidoptera from South Tyrol and Tyrol (Italy, Austria) – Impetus for integrative species discrimination in the 21st Century. Gredleriana 16: 141–164.
Mutanen M, Kivelä SM, Vos RA, Doorenweerd C et al. (2016) Species-level para- and polyphyly in DNA barcode gene trees: strong operational bias in European Lepidoptera. Systematic Biology 65: 1024–1040.
